# Supplementary material for: Antimicrobial Resistance in Escherichia coli Isolates from Healthy Food Animals in South Korea, 2010–2020
Source: Microorganisms. 2022 Feb 28;10(3):524. doi: 10.3390/microorganisms10030524 (PMC8949494; doi:10.3390/microorganisms10030524)
Supplement: Supplementary file 1 [file microorganisms-10-00524-s001.zip]

Archive with 1 entries (1 files):
- microorganisms-1611122-supplementary.pdf
